# Supplementary material for: Favorable Alleles for Stem Water-Soluble Carbohydrates Identified by Association Analysis Contribute to Grain Weight under Drought Stress Conditions in Wheat
Source: PLoS One. 2015 Mar 13;10(3):e0119438. doi: 10.1371/journal.pone.0119438 (PMC4358973; doi:10.1371/journal.pone.0119438)
Supplement: S1 Table — (XLSX) [file pone.0119438.s001.xlsx]

## Sheet: Table S1
	Table S1 The 262 accessions and their origins
	No.	Name	Origin
	1	Early Premium	America
	2	TAM-110	America
	3	Triumph	America
	4	Drysdale	Australia
	5	Rees	Australia
	6	Wanmai 19	China (Anhui)
	7	An85 zhong124-1	China (Beijing)
	8	An86 zhong17	China (Beijing)
	9	Beijing 10	China (Beijing)
	10	Beijing 14	China (Beijing)
	11	Beijing 837	China (Beijing)
	12	Beijing 8686	China (Beijing)
	13	Beijing 8694	China (Beijing)
	14	Beinong 2	China (Beijing)
	15	Dan R8043	China (Beijing)
	16	Dan R8093	China (Beijing)
	17	Dan R8108	China (Beijing)
	18	Dan R8194	China (Beijing)
	19	Dan R9062	China (Beijing)
	20	Dongxie 2	China (Beijing)
	21	Fengkang 13	China (Beijing)
	22	Fengyou 5	China (Beijing)
	23	H 89	China (Beijing)
	24	Hongliang 4	China (Beijing)
	25	Huabei 187	China (Beijing)
	26	Jian 26	China (Beijing)
	27	Jing 411	China (Beijing)
	28	Jingdong 8	China (Beijing)
	29	Jingdong82 dong307	China (Beijing)
	30	Jingdong83 dong65	China (Beijing)
	31	Jinghe 8922	China (Beijing)
	32	Jinghua 1	China (Beijing)
	33	Jingnong 79-15	China (Beijing)
	34	Jingnong 84-6789	China (Beijing)
	35	Jingnong80 jian107	China (Beijing)
	36	Jingpin 11	China (Beijing)
	37	Jingpin 3	China (Beijing)
	38	Jingpin 30	China (Beijing)
	39	Jingshuang 16	China (Beijing)
	40	Jingshuang 2	China (Beijing)
	41	Jingxuan 20	China (Beijing)
	42	Jingxuan 25	China (Beijing)
	43	Jingyan85 jian28	China (Beijing)
	44	Keyi 26	China (Beijing)
	45	Keyi 29	China (Beijing)
	46	Lunkang 7	China (Beijing)
	47	Lunxuan 987	China (Beijing)
	48	Nongda 135	China (Beijing)
	49	Nongda 146	China (Beijing)
	50	Nongda 155	China (Beijing)
	51	Nongda 183	China (Beijing)
	52	Nongda 20074	China (Beijing)
	53	Nongda 311	China (Beijing)
	54	Nongda 33	China (Beijing)
	55	Nongda 36	China (Beijing)
	56	Nongda 81146	China (Beijing)
	57	Xiaoshan 8	China (Beijing)
	58	Xiaoyan 54	China (Beijing)
	59	Xiaoyan 81	China (Beijing)
	60	Yanda 1817	China (Beijing)
	61	Yuandong 3	China (Beijing)
	62	Yuandong 834	China (Beijing)
	63	Yuandong 847	China (Beijing)
	64	Yuandong 856	China (Beijing)
	65	Yuansheng 215	China (Beijing)
	66	Zaosui 21	China (Beijing)
	67	Zaosui 65	China (Beijing)
	68	Zaosui 66	China (Beijing)
	69	Zhong 7902	China (Beijing)
	70	Zhong 8502	China (Beijing)
	71	Zhongda 86 - jian 2	China (Beijing)
	72	Zhongda 91 - pin 9	China (Beijing)
	73	Zhongda 92 - jian 49	China (Beijing)
	74	Zhongda 92 - pin 8	China (Beijing)
	75	Zhonghan 110	China (Beijing)
	76	Zhongmai 9	China (Beijing)
	77	Zhongsu 68	China (Beijing)
	78	Zhongyou 9507	China (Beijing)
	79	Zhongzuo 60064	China (Beijing)
	80	Zhongzuo 60115	China (Beijing)
	81	Jin 2148 - 7	China (Fujian)
	82	Baiqimai	China (Gansu)
	83	Longjian 196	China (Gansu)
	84	Longjian 294	China (Gansu)
	85	Pingliang 35	China (Gansu)
	86	Qingfeng 1	China (Gansu)
	87	Qingshan 843	China (Gansu)
	88	Xifeng 16	China (Gansu)
	89	Xifeng 20	China (Gansu)
	90	Xifeng 9	China (Gansu)
	91	Zhangdong 29	China (Gansu)
	92	Bawangbian	China (Hebei)
	93	Cangmai 6001	China (Hebei)
	94	Canzhouxiaomai	China (Hebei)
	95	Gaoyou 504	China (Hebei)
	96	Han 4589	China (Hebei)
	97	Handan 6050	China (Hebei)
	98	Heimangmai	China (Hebei)
	99	Heng 5229	China (Hebei)
	100	Heng 7228	China (Hebei)
	101	Heng95 guan26	China (Hebei)
	102	Hengguan 35	China (Hebei)
	103	Hengmai 2	China (Hebei)
	104	Hengshui 6404	China (Hebei)
	105	Hengyou 18	China (Hebei)
	106	Hulutou	China (Hebei)
	107	Ji 92 - 5203	China (Hebei)
	108	Jimai 10	China (Hebei)
	109	Jimai 18	China (Hebei)
	110	Jimai 22	China (Hebei)
	111	Jimai 26	China (Hebei)
	112	Jimai 29	China (Hebei)
	113	Jimai 30	China (Hebei)
	114	Jimai 32	China (Hebei)
	115	Jimai 41	China (Hebei)
	116	Jimai 6	China (Hebei)
	117	Jimai 9	China (Hebei)
	118	Jimaiyihao	China (Hebei)
	119	Shi 4185	China (Hebei)
	120	Shijiazhuang 407	China (Hebei)
	121	Shijiazhuang 8	China (Hebei)
	122	Shimai 12	China (Hebei)
	123	Shimai 13	China (Hebei)
	124	Shite 14	China (Hebei)
	125	Silenghonghulutou	China (Hebei)
	126	Baicaomai	China (Henan)
	127	Bainong 3217	China (Henan)
	128	Luohan 2	China (Henan)
	129	Luohan 3	China (Henan)
	130	Luohan 6	China (Henan)
	131	Luomai 9769	China (Henan)
	132	Luoyang 8628	China (Henan)
	133	Luoyang 9048	China (Henan)
	134	Yanzhanyihao	China (Henan)
	135	Yumai 13	China (Henan)
	136	Yumai 18	China (Henan)
	137	Yumai 2	China (Henan)
	138	Yumai 38	China (Henan)
	139	Yumai 47	China (Henan)
	140	Yumai 48	China (Henan)
	141	Yumai 49	China (Henan)
	142	Yumai 8	China (Henan)
	143	Zhengzhou 24	China (Henan)
	144	Zhoumai 18	China (Henan)
	145	Aiganzao	China (Jiangsu)
	146	Huaimai 18	China (Jiangsu)
	147	Huaishu 10	China (Jiangsu)
	148	Xuzhou 21	China (Jiangsu)
	149	Xuzhou 6	China (Jiangsu)
	150	Ningchun 4	China (Ningxia)
	151	Baolin 9	China (Shaanxi)
	152	Baomai 5	China (Shaanxi)
	153	Bima 1	China (Shaanxi)
	154	Changwu 131	China (Shaanxi)
	155	Changwu 89 (1) 3 - 4	China (Shaanxi)
	156	Dali 1	China (Shaanxi)
	157	Dali 52	China (Shaanxi)
	158	Fengchan 1	China (Shaanxi)
	159	Fengchan 3	China (Shaanxi)
	160	Fuzhuang 30	China (Shaanxi)
	161	Jinguang	China (Shaanxi)
	162	Luonong 10	China (Shaanxi)
	163	Mazhamai	China (Shaanxi)
	164	Qingchun 1	China (Shaanxi)
	165	Qingchun 2	China (Shaanxi)
	166	Qinmai 3	China (Shaanxi)
	167	Qinmai 7	China (Shaanxi)
	168	Shaan 229	China (Shaanxi)
	169	Shaanhan 8675	China (Shaanxi)
	170	Shaanhe 6	China (Shaanxi)
	171	Shaannong 1	China (Shaanxi)
	172	Shaannong 2	China (Shaanxi)
	173	Shaannong 7859	China (Shaanxi)
	174	Shaanyou 225	China (Shaanxi)
	175	Shaanyou 225-9	China (Shaanxi)
	176	Shaanzi 1869	China (Shaanxi)
	177	Shuangfengshou	China (Shaanxi)
	178	Weimai 4	China (Shaanxi)
	179	Xi'an 8	China (Shaanxi)
	180	Xinong 1043	China (Shaanxi)
	181	Xinong 6028	China (Shaanxi)
	182	Xinong 928	China (Shaanxi)
	183	Xinong 979	China (Shaanxi)
	184	Yanan 15	China (Shaanxi)
	185	AimengniuⅣxing (8057)	China (Shandong)
	186	Baitutou	China (Shandong)
	187	Changle 5	China (Shandong)
	188	Jimai 21	China (Shandong)
	189	Jinan 10	China (Shandong)
	190	Jinan 13	China (Shandong)
	191	Jinan 2	China (Shandong)
	192	Jining 3	China (Shandong)
	193	Lu 215953	China (Shandong)
	194	Lude 1	China (Shandong)
	195	Lumai 1	China (Shandong)
	196	Lumai 14	China (Shandong)
	197	Lumai 15	China (Shandong)
	198	Lumai 17	China (Shandong)
	199	Lumai 21	China (Shandong)
	200	Lumai 23	China (Shandong)
	201	Lumai 3	China (Shandong)
	202	Lumai 5	China (Shandong)
	203	Lumai 8	China (Shandong)
	204	Lumai19	China (Shandong)
	205	Shannongfu 63	China (Shandong)
	206	Taishan 23	China (Shandong)
	207	Taishan 24	China (Shandong)
	208	Yan 881414	China (Shandong)
	209	Yannong 21	China (Shandong)
	210	Xiaoyan 22	China (Shannxi)
	211	Chang 4640	China (Shanxi)
	212	Chang 4738	China (Shanxi)
	213	Chang 6154	China (Shanxi)
	214	Chang 6359	China (Shanxi)
	215	Chang 6452	China (Shanxi)
	216	Chang 6878	China (Shanxi)
	217	Changzhi 516	China (Shanxi)
	218	Changzhi 620	China (Shanxi)
	219	Hanxuan 1	China (Shanxi)
	220	Hanxuan 10	China (Shanxi)
	221	Hanxuan 11	China (Shanxi)
	222	Hanxuan 12	China (Shanxi)
	223	Hanxuan 2	China (Shanxi)
	224	Hongheshang	China (Shanxi)
	225	Jinmai 13	China (Shanxi)
	226	Jinmai 16	China (Shanxi)
	227	Jinmai 17	China (Shanxi)
	228	Jinmai 25	China (Shanxi)
	229	Jinmai 39	China (Shanxi)
	230	Jinmai 44	China (Shanxi)
	231	Jinmai 47	China (Shanxi)
	232	Jinmai 50	China (Shanxi)
	233	Jinmai 51	China (Shanxi)
	234	Jinmai 53	China (Shanxi)
	235	Jinmai 54	China (Shanxi)
	236	Jinmai 57	China (Shanxi)
	237	Jinmai 63	China (Shanxi)
	238	Jinmai 68	China (Shanxi)
	239	Jinmai 72	China (Shanxi)
	240	Jinmai 79	China (Shanxi)
	241	Jinnong 207	China (Shanxi)
	242	Jintai 170	China (Shanxi)
	243	Linfeng 3	China (Shanxi)
	244	Linfeng 518	China (Shanxi)
	245	Linfeng 615	China (Shanxi)
	246	Linhan 6	China (Shanxi)
	247	Linhan 6105	China (Shanxi)
	248	Linhan 917	China (Shanxi)
	249	Linhan 935	China (Shanxi)
	250	Linkang 5108	China (Shanxi)
	251	Mingxian 169	China (Shanxi)
	252	Pingyang 348	China (Shanxi)
	253	Taiyuan 633	China (Shanxi)
	254	Xiaobaimai	China (Shanxi)
	255	Yunhan 2028	China (Shanxi)
	256	Yunhan 20410	China (Shanxi)
	257	Yunhan 21 - 30	China (Shanxi)
	258	Yunhan 22 - 33	China (Shanxi)
	259	Yunhan 23 - 35	China (Shanxi)
	260	PANDAS	Italy
	261	SALGEMMA	Italy
	262	Lovrin 10	Romania
