# Supplementary material for: Favorable Alleles for Stem Water-Soluble Carbohydrates Identified by Association Analysis Contribute to Grain Weight under Drought Stress Conditions in Wheat
Source: PLoS One. 2015 Mar 13;10(3):e0119438. doi: 10.1371/journal.pone.0119438 (PMC4358973; doi:10.1371/journal.pone.0119438)
Supplement: S2 Table — (XLSX) [file pone.0119438.s002.xlsx]

## Sheet: Table S2
Table S2 Statistical data for WSC in different internodes under various water conditions
Trait	Water regime	Peduncle			Lower internode			Stem
		Mean±SD	CV (%)	Range	Mean±SD	CV (%)	Range	Mean±SD	CV (%)	Range
WSCF	CK-DS	138.1±27.4	19.82	40.9～262.7	178.7±38.3	21.42	75.8～326.1	160.1±30.1	18.81	75.0～238.2
	CK-WW	80.7±31.5	39.1	10.0～183.6	77.1±38.9	50.51	3.5～207.6	75.7±34.3	45.35	2.4～208.9
WSCG	CK-DS	177.9±32.0	17.88	72.5～298.5	233.0±37.5	16.11	116.1～335.1	212.6±34.8	16.39	95.9～327.7
	CK-WW	123.7±37.6	30.38	50.8～256.9	161.6±45.5	28.15	49.8～290.0	147.1±39.9	27.12	49.4～289.6
	KI-DS	157.8±33.3	21.13	49.4～229.5	208.9±49.4	23.65	22.4～311.2	190.1±38.9	20.45	69.2～280.2
	KI-WW	98.5±19.8	20.06	52.2～146.6	112.5±36.7	32.61	37.1～233.0	105.4±28.8	27.37	41.8～200.7
WSCM	CK-DS	65.6±22.0	33.53	16.7～153.0	57.4±20.5	35.61	7.8～148.7	60.2±20.8	34.49	17.4～143.5
	CK-WW	64.8±16.3	25.18	18.4～122.2	57.0±16.6	29.05	11.0～100.8	59.9±16.5	27.55	12.6～101.2
	KI-DS	69.6±19.8	28.53	26.5～134.0	63.4±19.5	30.76	16.9～124.4	64.7±19.0	29.42	20.5～126.8
	KI-WW	67.7±14.4	21.24	35.3～112.2	58.6±13.8	23.61	21.7～114.7	62.2±13.0	20.85	26.0～106.6
WSCF: stem water-soluble carbohydrates at ﬂowering; WSCG: stem water-soluble carbohydrates at the mid-grain ﬁlling; WSCM: stem water-soluble carbohydrates at maturity; CK-DS, drought stress condition; CK-WW, well-watered condition; KI-DS, treated with KI (potassium iodide) under drought stress condition; KI-WW, treated with KI under well-watered condition.
