# Supplementary material for: Favorable Alleles for Stem Water-Soluble Carbohydrates Identified by Association Analysis Contribute to Grain Weight under Drought Stress Conditions in Wheat
Source: PLoS One. 2015 Mar 13;10(3):e0119438. doi: 10.1371/journal.pone.0119438 (PMC4358973; doi:10.1371/journal.pone.0119438)
Supplement: S3 Table — (XLSX) [file pone.0119438.s003.xlsx]

## Sheet: Table S3
Table S3 Statistical data for 1000-grain weight (TGW) under various water conditions
TGW	Water regime	Mean±SD	CV(%)	Range
Mid-grain filling	CK-DS	15.80±3.90	24.67	3.75～26.49
	CK-WW	12.08±5.27	43.64	2.09～33.73
	KI-DS	14.09±3.43	24.38	3.68～28.79
	KI-WW	10.27±3.36	32.71	2.96～28.33
Maturity	CK-DS	41.77±6.12	14.65	16.98～59.33
	CK-WW	42.18±6.19	14.68	23.94～56.70
	KI-DS	35.17±7.24	20.6	13.43～50.52
	KI-WW	35.05±8.73	24.9	13.27～69.03
CK-DS, drought stress condition; CK-WW, well-watered condition; KI-DS, treated with KI (potassium iodide) under drought stress condition; KI-WW, treated with KI under well-watered condition.
