# Supplementary material for: Favorable Alleles for Stem Water-Soluble Carbohydrates Identified by Association Analysis Contribute to Grain Weight under Drought Stress Conditions in Wheat
Source: PLoS One. 2015 Mar 13;10(3):e0119438. doi: 10.1371/journal.pone.0119438 (PMC4358973; doi:10.1371/journal.pone.0119438)
Supplement: S4 Table — (XLSX) [file pone.0119438.s004.xlsx]

## Sheet: Table S4 
Table S4 Thirty-three loci significantly (P <0.01) associated with WSC
a Water condition	Trait	Locus	Chr.	Position (cM)	P value (-log10)
CK-DS	WSCG-Low	Xgwm403	1B	49.6	2.4318
	WSCG-Low	Xbarc324	3A	73.0b	2.25964
	WSCG-Low	Xgwm566	3B	54.1	2.46852
	WSCG-Ste	Xbarc181	1B	38.3	2.17393
	WSCG-Ste	Xbarc324	3A	73.0b	3.51045
	WSCG-Ste	Xgwm566	3B	54.1	3
	WSCG-Ste	Xgwm537	7B	35.2	2.02228
	WSCG-Ste	Xwmc396	7B	67.3	2.13077
CK-WW	WSCF-Low	Xgwm358	5D	26.2	2.61979
	WSCF-Low	Xwmc182	6B	43.8	3.07274
	WSCF-Low	Xbarc175	6D	79.1	2.22185
	WSCF-Low	Xgwm131	7B	7.64	2.29243
	WSCF-Ste	Xbarc187	1B	31.5	3.7644
	WSCF-Ste	Xgwm458	1D	55.3	2.27572
	WSCF-Ste	Xgwm148	2B	46.5	3.36934
	WSCF-Ste	Xbarc175	6D	79.1	3.62816
	WSCF-Ste	Xgwm46	7B	53.5	2.40894
KI-DS	WSCG-Low	Xgwm413	1B	25.9	2.58503
	WSCG-Low	Xwmc181	1B	38.3	2.11351
	WSCG-Low	Xgwm259	1B	106.8	2.22915
	WSCG-Low	Xgwm261	2D	23.2	2.04096
	WSCG-Low	Xbarc314	3A	110.1b	2.26761
	WSCG-Low	Xcfd23	4D	32.9	2.14267
	WSCG-Low	Xgwm361	6B	37.7	2.60206
	WSCG-Ste	Xgwm413	1B	25.9	2.92082
	WSCG-Ste	Xgwm429	2B	40.4	2.02687
	WSCG-Ste	Xgwm374	2B	60.7	3.4389
	WSCG-Ste	Xgwm149	4B	30.9	4.71265
	WSCG-Ste	Xgwm186	5A	64.4	3.46924
	WSCG-Ste	Xbarc216	5B	36.8b	2.26761
	WSCG-Ste	Xgwm292	5D	65.4	2.07058
	WSCG-Ste	Xbarc105	7D	162.0b	2.34679
KI-WW	WSCG-Low	Xgwm3	3D	42.7	2.07058
	WSCG-Low	Xbarc176	7B	68.7	2.07572
	WSCG-Ste	Xgwm135	1A	60.7	2.69897
	WSCG-Ste	Xgwm186	5A	64.4	2.25181
	WSCG-Ste	Xgwm583	5D	44	2.25964
	WSCG-Ste	Xbarc24	6B	55.3	2.16749
a CK-DS, drought stress condition; CK-WW, well-watered condition; KI-DS, treated with KI (potassium iodide) under drought stress condition; KI-WW, treated with KI under well-watered condition; b Genetic positions of markers were based on http://www.shigen.nig.ac.jp/wheat/komugi/maps/markerMap.jsp
