# Supplementary material for: Favorable Alleles for Stem Water-Soluble Carbohydrates Identified by Association Analysis Contribute to Grain Weight under Drought Stress Conditions in Wheat
Source: PLoS One. 2015 Mar 13;10(3):e0119438. doi: 10.1371/journal.pone.0119438 (PMC4358973; doi:10.1371/journal.pone.0119438)
Supplement: S5 Table — (XLSX) [file pone.0119438.s005.xlsx]

## Sheet: Table S5
Table S5 SSR markers significantly (P <0.01) associated with TGW
a Water condition	Locus	Chr.	Position (cM)	P value (-log10)
CK-DS	Xgwm122	2A	51.1	3.42695
	Xbarc324	3A	73.0b	2.08092
	Xwmc457	4D	34.5	4.62467
	Xbarc334	4D	65.2b	2.67778
	Xgwm415	5A	54.7	2.52288
	Xbarc24	6B	55.3	2.49485
	Xcfa2049	7A	32	2.19382
	Xgwm131	7B	7.64	2.18046
CK-WW	Xbarc125	3D	33.8	2
KI-DS	Xgwm361	6B	37.7	3.42759
	Xcfa2019	7A	106.6	2.01323
	Xbarc176	7B	68.7	2.00436
KI-WW	Xgwm389	3B	9.88b	2.26761
	Xgwm376	3B	63.2	3
	Xgwm456	3D	30.1	2.45593
	Xbarc125	3D	33.8	2.4318
	Xgwm107	4B	24.1	2.55284
a CK-DS, drought stress condition; CK-WW, well-watered condition; KI-DS, treated with KI (potassium iodide) under drought stress condition; KI-WW, treated with KI under well-watered condition; b Genetic positions of markers were based on http://www.shigen.nig.ac.jp/wheat/komugi/maps/markerMap.jsp
