# Supplementary material for: Favorable Alleles for Stem Water-Soluble Carbohydrates Identified by Association Analysis Contribute to Grain Weight under Drought Stress Conditions in Wheat
Source: PLoS One. 2015 Mar 13;10(3):e0119438. doi: 10.1371/journal.pone.0119438 (PMC4358973; doi:10.1371/journal.pone.0119438)
Supplement: S6 Table — (XLSX) [file pone.0119438.s006.xlsx]

## Sheet: Table S6
Table S6 Statistical data for WSC and TGW under four water regimes
a Water condition	bTrait	Different decade (Mean±SE)
		cPre-1960	1960s	1970s	1980s	1990s	Post-2000
CK-WW	WSCF (mg / g dw)	34.3±8.9 / 51.3±11.0	61.0±7.4 / 65.7±6.0	75.7±4.9 / 76.4±4.8	83.0±6.4 / 77.2±5.9	77.3±5.1 / 73.4±4.1	90.7±5.5 / 85.6±4.6
	TGW (g)	36.49±1.87	40.37±1.04	41.01±0.84	43.76±0.88	44.29±0.75	44.16±0.76
CK-DS	WSCG (mg / g dw)	206.6±6.3 / 190.1±5.4	210.5±7.4 / 192.7±8.2	230.2±5.4 / 210.8±4.8	235.2±6.6 / 215.4±5.7	238.6±5.1 / 218.2±4.6	247.2±4.9 / 221.5±4.9
	TGW (g)	35.42±2.30	37.56±1.28	40.77±0.69	41.93±0.99	44.11±0.59	44.81±0.61
KI-WW	WSCG (mg / g dw)	101.9±15.6 / 92.5±10.2	98.4±5.4 / 100.3±5.0	107.8±5.2 / 104.6±4.1	120.7±7.2 / 108.8±5.8	112.5±4.6 / 102.7±3.3	118.9±6.2 / 112.9±5.2
	TGW (g)	33.31±1.94	34.68±1.34	34.81±1.10	35.59±1.47	37.45±1.14	34.82±1.47
KI-DS	WSCG (mg / g dw)	146.6±18.5 / 151.5±16.2	183.8±10.8 / 181.3±8.3	210.2±6.3 / 193.6±4.8	207.0±9.0 / 191.1±6.6	217.5±5.7 / 186.1±5.5	230.1±4.8 / 204.3±4.7
	TGW (g)	28.28±2.21	33.93±1.22	35.54±0.95	36.65±1.07	37.29±0.89	36.28±0.98
a CK-DS, drought stress condition; CK-WW, well-watered condition; KI-DS, treated with KI (potassium iodide) under drought stress condition; KI-WW, treated with KI under well-watered condition; b WSCF (CK-WW) and WSCG (CK-DS, KI-WW and KI-DS) were used according to the results of correlations between WSC and TGW; c Number at the left “/” was WSC of the lower internode and number at the right “/” w…
